# Supplementary material for: Impatiens ngariensis (Balsaminaceae), a new species from Xizang, China
Source: PhytoKeys. 2026 Feb 10;271:1–13. doi: 10.3897/phytokeys.271.177400 (PMC12914257; doi:10.3897/phytokeys.271.177400)
Supplement: XML Treatment for Impatiens ngariensis [file phytokeys.271.177400-treatment1.xml]

<!DOCTYPE tp:taxon-treatment
  PUBLIC "-//TaxonX//DTD Taxonomic Treatment Publishing DTD v0 20100105//EN" "tax-treatment-NSO.dtd">
<tp:taxon-treatment xmlns:tp="http://www.plazi.org/taxpub"><tp:treatment-meta><kwd-group><label>Taxon classification</label><kwd>
              <named-content content-type="kingdom">Plantae</named-content>
            </kwd><kwd>
              <named-content content-type="order">Ericales</named-content>
            </kwd><kwd>
              <named-content content-type="family">Balsaminaceae</named-content>
            </kwd></kwd-group><mixed-citation publication-type="journal"><person-group><name><surname>Li</surname><given-names>Ru-Ping</given-names></name><name><surname>Yuan</surname><given-names>Tao-Hua</given-names></name><name><surname>Hu</surname><given-names>Tian</given-names></name><name><surname>Hu</surname><given-names>Guang-Wan</given-names></name><name><surname>Peng</surname><given-names>Shuai</given-names></name><name><surname>Wang</surname><given-names>Qing-Feng</given-names></name></person-group><article-title><italic><tp:taxon-name><tp:taxon-name-part taxon-name-part-type="genus" reg="Impatiens">Impatiens</tp:taxon-name-part> <tp:taxon-name-part taxon-name-part-type="species" reg="ngariensis">ngariensis</tp:taxon-name-part></tp:taxon-name></italic> (<tp:taxon-name><tp:taxon-name-part taxon-name-part-type="family" reg="Balsaminaceae">Balsaminaceae</tp:taxon-name-part></tp:taxon-name>), a new species from Xizang, China</article-title><source>PhytoKeys</source><day>10</day><month>02</month><year>2026</year><volume>271</volume><fpage>1</fpage><lpage>13</lpage><pub-id pub-id-type="doi">10.3897/phytokeys.271.177400</pub-id></mixed-citation></tp:treatment-meta><tp:nomenclature><tp:taxon-name><object-id xmlns:xlink="http://www.w3.org/1999/xlink" content-type="arpha" xlink:type="simple">CD41C6A0-21F7-5F43-B469-6F83FED76596</object-id>
                		<tp:taxon-name-part taxon-name-part-type="genus" reg="Impatiens">Impatiens</tp:taxon-name-part> <tp:taxon-name-part taxon-name-part-type="species" reg="ngariensis">ngariensis</tp:taxon-name-part>
                	
                		<object-id xmlns:xlink="http://www.w3.org/1999/xlink" content-type="ipni" xlink:type="simple">urn:lsid:ipni.org:names:77376559-1</object-id>
                	</tp:taxon-name><tp:taxon-authority>S.Peng, G.W.Hu &amp; Q.F.Wang</tp:taxon-authority><tp:taxon-status xmlns:xlink="http://www.w3.org/1999/xlink" xlink:type="simple">sp. nov.</tp:taxon-status><xref ref-type="fig" rid="F1">Fig. 1</xref><xref ref-type="fig" rid="F2">, Fig. 2: A1–H1</xref></tp:nomenclature><tp:treatment-sec sec-type="Type"><title>Type.</title><p>China • Xizang: Ngari Prefecture, Zanda County, Diyag Township, Sibgyi Village, understorey streamside wetlands, 3086 m alt., <named-content xmlns:xlink="http://www.w3.org/1999/xlink" content-type="dwc:verbatimCoordinates" xlink:type="simple">31°48'36"N, 78°44'48"E</named-content>, 15 Aug 2023, <italic>S. Peng, T.H. Yuan, M. Liao &amp; C.Q. Shen PS-00499</italic> (holotype: HIB[HIB0258833]; isotypes: HIB[HIB0258834 and HIB0258835]).</p><fig id="F1" position="float" orientation="portrait"><object-id xmlns:xlink="http://www.w3.org/1999/xlink" content-type="doi" xlink:type="simple">10.3897/phytokeys.271.177400.figure1</object-id><object-id xmlns:xlink="http://www.w3.org/1999/xlink" content-type="arpha" xlink:type="simple">951EC004-A332-5DD2-A3A0-50E5389981F6</object-id><label>Figure 1.</label><caption><p><italic><tp:taxon-name><tp:taxon-name-part taxon-name-part-type="genus" reg="Impatiens">Impatiens</tp:taxon-name-part> <tp:taxon-name-part taxon-name-part-type="species" reg="ngariensis">ngariensis</tp:taxon-name-part></tp:taxon-name></italic>. <bold>A</bold>. Habitat; <bold>B</bold>. Whole plant; <bold>C</bold>. Adaxial and abaxial view of leaf; <bold>D</bold>. Glands; <bold>E</bold>. Roots and basal part of stem, showing node; <bold>F</bold>. Inflorescences; <bold>G</bold>. Front view of flower; <bold>H</bold>. Lateral view of flower; <bold>I</bold>. Dissection of a flower (a. dorsal petal; b. lateral sepals; c. lateral united petals; d. lower sepal; e. stamens and pedicel); <bold>J</bold>. Inflorescences with immature fruit; <bold>K</bold>. Seeds. Photographed by Shuai Peng and Ru-Ping Li.</p></caption><graphic xmlns:xlink="http://www.w3.org/1999/xlink" xlink:href="phytokeys-271-001_article-177400__-g001.jpg" id="oo_1536640.jpg" position="float" orientation="portrait" xlink:type="simple"><uri content-type="original_file" xlink:type="simple">https://binary.pensoft.net/fig/1536640</uri></graphic></fig></tp:treatment-sec><tp:treatment-sec sec-type="Diagnosis"><title>Diagnosis.</title><p><italic><tp:taxon-name><tp:taxon-name-part taxon-name-part-type="genus" reg="Impatiens">Impatiens</tp:taxon-name-part> <tp:taxon-name-part taxon-name-part-type="species" reg="ngariensis">ngariensis</tp:taxon-name-part></tp:taxon-name></italic> is morphologically allied to <italic><tp:taxon-name><tp:taxon-name-part taxon-name-part-type="genus" reg="Impatiens">I.</tp:taxon-name-part> <tp:taxon-name-part taxon-name-part-type="species" reg="thomsonii">thomsonii</tp:taxon-name-part></tp:taxon-name></italic> and <italic><tp:taxon-name><tp:taxon-name-part taxon-name-part-type="genus" reg="Impatiens">I.</tp:taxon-name-part> <tp:taxon-name-part taxon-name-part-type="species" reg="sulcata">sulcata</tp:taxon-name-part></tp:taxon-name></italic>, but differs from the former by its larger flowers, suborbicular (vs. orbicular) dorsal petal and a markedly shorter spur (4–6 mm vs. 1 cm); from the latter, it is distinguished by the oblong (vs. broadly dolabriform to broadly elliptic or ovate) upper petal, dolabriform (vs. subdolabriform to oblong-ovate) lower petal and a broadly funnel-form (vs. saccate) lower sepal.</p></tp:treatment-sec><tp:treatment-sec sec-type="Description"><title>Description.</title><p>Annual herbs, 30.5–66.0 cm tall. Stem purplish-red or green, erect, succulent, simple or sparsely branched, glabrous. Leaves alternate; petiole 0.5–2.0 cm, with a pair of deep purplish-red globose or stipitate glands at base; leaf blade elliptic-ovate or oblong-lanceolate, 6.4–12.3 cm × 3.1–3.8 cm, apex acuminate or long acuminate, base cuneate or subrounded, with a pair of stipitate glands, margin crenate-serrate, setose between teeth, lateral veins 6–7 pairs. Inflorescences in upper leaf axils, subcorymbose-racemose, 2–5-flowered; peduncle 2.4–5.5 cm long, pedicel 1.8–2.1 cm long, swollen at apex, bracteate at base; bracts ovate, 0.6–0.7 cm, apex cuspidate, purplish-red or yellowish-green. Flowers white to pale pink, 3.6–4.8 cm long; lateral sepals 2, inequilateral, broadly ovate, 0.6–0.7 cm long, apex apiculate; Lower sepal broadly funnel-form, 1.2–1.6 cm deep, gradually tapering into an incurved, short spur, 0.4–0.6 cm, mouth oblique, 2.8–3.5 cm wide, tip acuminate; dorsal petal suborbicular, ca. 1.9–2.8 cm × 1.8 cm, base cordate, apex emarginate, mucronulate, abaxial mid-vein with a narrow keel; lateral united petals sessile, ca. 2.3–3.0 cm, upper petals oblong, ca. 1.9 cm × 0.9 cm, apex obtuse, lower petals dolabriform, ca. 1.2 cm × 0.8 cm, apex acute, auricle inflexed. Anthers obtuse. Ovary 5-carpellate. Capsules linear, 1.3–2.0 cm, apex rostrum pointed. Seeds ellipsoid, tuberculate.</p><fig id="F2" position="float" orientation="portrait"><object-id xmlns:xlink="http://www.w3.org/1999/xlink" content-type="doi" xlink:type="simple">10.3897/phytokeys.271.177400.figure2</object-id><object-id xmlns:xlink="http://www.w3.org/1999/xlink" content-type="arpha" xlink:type="simple">FBF94071-0E80-54B8-9CF8-49C4E80A69FF</object-id><label>Figure 2.</label><caption><p><italic><tp:taxon-name><tp:taxon-name-part taxon-name-part-type="genus" reg="Impatiens">Impatiens</tp:taxon-name-part> <tp:taxon-name-part taxon-name-part-type="species" reg="ngariensis">ngariensis</tp:taxon-name-part></tp:taxon-name></italic> (A1–H1), <italic><tp:taxon-name><tp:taxon-name-part taxon-name-part-type="genus" reg="Impatiens">I.</tp:taxon-name-part> <tp:taxon-name-part taxon-name-part-type="species" reg="thomsonii">thomsonii</tp:taxon-name-part></tp:taxon-name></italic> (A2–H2) and <italic><tp:taxon-name><tp:taxon-name-part taxon-name-part-type="genus" reg="Impatiens">I.</tp:taxon-name-part> <tp:taxon-name-part taxon-name-part-type="species" reg="sulcata">sulcata</tp:taxon-name-part></tp:taxon-name></italic> (A3–H3). <bold>A</bold>. Inflorescences; <bold>B</bold>. Glands; <bold>C</bold>. Front view of flower; <bold>D</bold>. Lateral view of flowers; <bold>E</bold>. Dorsal petals; <bold>F</bold>. Lateral sepals; <bold>G</bold>. Lateral united petals; <bold>H</bold>. Lower sepals. <italic><tp:taxon-name><tp:taxon-name-part taxon-name-part-type="genus" reg="Impatiens">Impatiens</tp:taxon-name-part> <tp:taxon-name-part taxon-name-part-type="species" reg="ngariensis">ngariensis</tp:taxon-name-part></tp:taxon-name></italic>: photographed by Shuai Peng, <italic><tp:taxon-name><tp:taxon-name-part taxon-name-part-type="genus" reg="Impatiens">I.</tp:taxon-name-part> <tp:taxon-name-part taxon-name-part-type="species" reg="thomsonii">thomsonii</tp:taxon-name-part></tp:taxon-name></italic>: photographed by Shuai Peng (Burang, Ngari Prefecture, Xizang, China) and <italic><tp:taxon-name><tp:taxon-name-part taxon-name-part-type="genus" reg="Impatiens">I.</tp:taxon-name-part> <tp:taxon-name-part taxon-name-part-type="species" reg="sulcata">sulcata</tp:taxon-name-part></tp:taxon-name></italic>: photographed by Guang-Wang Hu (Yadong, Shigatse, Xizang, China) and Tao-Hua Yuan (Nyalam, Shigatse, Xizang, China).</p></caption><graphic xmlns:xlink="http://www.w3.org/1999/xlink" xlink:href="phytokeys-271-001_article-177400__-g002.jpg" id="oo_1536641.jpg" position="float" orientation="portrait" xlink:type="simple"><uri content-type="original_file" xlink:type="simple">https://binary.pensoft.net/fig/1536641</uri></graphic></fig></tp:treatment-sec><tp:treatment-sec sec-type="Etymology"><title>Etymology.</title><p>The specific epithet “<italic>ngari</italic>” refers to the type locality, Ngari Prefecture. The Chinese name is given as “阿里凤仙花” (ā-lĬ-fèng-xiān-huā).</p></tp:treatment-sec><tp:treatment-sec sec-type="Phenology"><title>Phenology.</title><p>Flowering late July to August, fruiting August to September.</p></tp:treatment-sec><tp:treatment-sec sec-type="Habitats"><title>Habitats.</title><p>Understorey streamside wetlands at about 3090 m elevation.</p></tp:treatment-sec><tp:treatment-sec sec-type="Distribution"><title>Distribution.</title><p><italic><tp:taxon-name><tp:taxon-name-part taxon-name-part-type="genus" reg="Impatiens">Impatiens</tp:taxon-name-part> <tp:taxon-name-part taxon-name-part-type="species" reg="ngariensis">ngariensis</tp:taxon-name-part></tp:taxon-name></italic> is only found in Zanda, Xizang, China (Fig. <xref ref-type="fig" rid="F3">3</xref>).</p><fig id="F3" position="float" orientation="portrait"><object-id xmlns:xlink="http://www.w3.org/1999/xlink" content-type="doi" xlink:type="simple">10.3897/phytokeys.271.177400.figure3</object-id><object-id xmlns:xlink="http://www.w3.org/1999/xlink" content-type="arpha" xlink:type="simple">6717E347-CB4D-53D1-9C71-98494A564EE5</object-id><label>Figure 3.</label><caption><p>Geographic distribution of <italic><tp:taxon-name><tp:taxon-name-part taxon-name-part-type="genus" reg="Impatiens">Impatiens</tp:taxon-name-part> <tp:taxon-name-part taxon-name-part-type="species" reg="ngariensis">ngariensis</tp:taxon-name-part></tp:taxon-name></italic> in Zanda, Ngari Prefecture (red dots).</p></caption><graphic xmlns:xlink="http://www.w3.org/1999/xlink" xlink:href="phytokeys-271-001_article-177400__-g003.jpg" id="oo_1536642.jpg" position="float" orientation="portrait" xlink:type="simple"><uri content-type="original_file" xlink:type="simple">https://binary.pensoft.net/fig/1536642</uri></graphic></fig></tp:treatment-sec><tp:treatment-sec sec-type="Conservation status"><title>Conservation status.</title><p>The new species is currently known from a single population within China, close to the national border. Due to the lack of comprehensive surveys outside China and insufficient information on its global distribution and population size, it is assessed as Data Deficient (<abbrev xmlns:xlink="http://www.w3.org/1999/xlink" xlink:title="Data Deficient" xlink:type="simple">DD</abbrev>), based on International Union for Conservation of Nature (<abbrev xmlns:xlink="http://www.w3.org/1999/xlink" xlink:title="International Union for Conservation of Nature" xlink:type="simple">IUCN</abbrev>) Red List Categories and Criteria (<xref ref-type="bibr" rid="B14">IUCN 2025</xref>).</p></tp:treatment-sec><tp:treatment-sec sec-type="Phylogenetic position"><title>Phylogenetic position.</title><p>Phylogenetic analysis indicates that the new species is nested within <italic><tp:taxon-name><tp:taxon-name-part taxon-name-part-type="genus" reg="Impatiens">I.</tp:taxon-name-part></tp:taxon-name></italic> sect. <italic><tp:taxon-name><tp:taxon-name-part taxon-name-part-type="genus" reg="Racemosae">Racemosae</tp:taxon-name-part></tp:taxon-name></italic> and is most closely related to <italic><tp:taxon-name><tp:taxon-name-part taxon-name-part-type="genus" reg="Impatiens">I.</tp:taxon-name-part> <tp:taxon-name-part taxon-name-part-type="species" reg="thomsonii">thomsonii</tp:taxon-name-part></tp:taxon-name></italic>, forming a sister group with it. In addition, they constitute a strongly supported monophyletic clade with six related species: <italic><tp:taxon-name><tp:taxon-name-part taxon-name-part-type="genus" reg="Impatiens">I.</tp:taxon-name-part> <tp:taxon-name-part taxon-name-part-type="species" reg="glandulifera">glandulifera</tp:taxon-name-part></tp:taxon-name></italic>, <italic><tp:taxon-name><tp:taxon-name-part taxon-name-part-type="genus" reg="Impatiens">I.</tp:taxon-name-part> <tp:taxon-name-part taxon-name-part-type="species" reg="edgeworthii">edgeworthii</tp:taxon-name-part></tp:taxon-name></italic>, <italic><tp:taxon-name><tp:taxon-name-part taxon-name-part-type="genus" reg="Impatiens">I.</tp:taxon-name-part> <tp:taxon-name-part taxon-name-part-type="species" reg="fragicolor">fragicolor</tp:taxon-name-part></tp:taxon-name></italic>, <italic><tp:taxon-name><tp:taxon-name-part taxon-name-part-type="genus" reg="Impatiens">I.</tp:taxon-name-part> <tp:taxon-name-part taxon-name-part-type="species" reg="sulcata">sulcata</tp:taxon-name-part></tp:taxon-name></italic>, <italic><tp:taxon-name><tp:taxon-name-part taxon-name-part-type="genus" reg="Impatiens">I.</tp:taxon-name-part> <tp:taxon-name-part taxon-name-part-type="species" reg="bomiensis">bomiensis</tp:taxon-name-part></tp:taxon-name></italic> and <italic><tp:taxon-name><tp:taxon-name-part taxon-name-part-type="genus" reg="Impatiens">I.</tp:taxon-name-part> <tp:taxon-name-part taxon-name-part-type="species" reg="chungtienensis">chungtienensis</tp:taxon-name-part></tp:taxon-name></italic>. The clade consisting of the new species and its close relatives is strongly supported by both Maximum Likelihood and Bayesian Inference phylogenetic trees (Fig. <xref ref-type="fig" rid="F4">4</xref>).</p><fig id="F4" position="float" orientation="portrait"><object-id xmlns:xlink="http://www.w3.org/1999/xlink" content-type="doi" xlink:type="simple">10.3897/phytokeys.271.177400.figure4</object-id><object-id xmlns:xlink="http://www.w3.org/1999/xlink" content-type="arpha" xlink:type="simple">5C5F0DC6-C5A5-5EDD-89B6-1405A73764B6</object-id><label>Figure 4.</label><caption><p>The phylogenetic tree based on a combined dataset of nrITS and plastid <italic>atpB</italic>-<italic>rbcL</italic> DNA sequences. The bootstrap percentages (BP) for Maximum Likelihood (<abbrev xmlns:xlink="http://www.w3.org/1999/xlink" xlink:title="Maximum Likelihood" xlink:type="simple">ML</abbrev>) and posterior probabilities (PP) of Bayesian Inference (<abbrev xmlns:xlink="http://www.w3.org/1999/xlink" xlink:title="Bayesian Inference" xlink:type="simple">BI</abbrev>) are shown in the branch (BP/PP, the asterisk [*] indicates BP = 100 or PP = 1.00). Only the <abbrev xmlns:xlink="http://www.w3.org/1999/xlink" xlink:title="Maximum Likelihood" xlink:type="simple">ML</abbrev> tree is shown, because its topology is nearly identical to the <abbrev xmlns:xlink="http://www.w3.org/1999/xlink" xlink:title="Bayesian Inference" xlink:type="simple">BI</abbrev> tree. The phylogenetic tree inferred in this study is shown on the left, with the <italic><tp:taxon-name><tp:taxon-name-part taxon-name-part-type="genus" reg="Impatiens">I.</tp:taxon-name-part></tp:taxon-name></italic> sect. <italic><tp:taxon-name><tp:taxon-name-part taxon-name-part-type="genus" reg="Racemosae">Racemosae</tp:taxon-name-part></tp:taxon-name></italic> clade highlighted in red; the detailed phylogenetic relationships within the <italic><tp:taxon-name><tp:taxon-name-part taxon-name-part-type="genus" reg="Impatiens">I.</tp:taxon-name-part></tp:taxon-name></italic> sect. <italic><tp:taxon-name><tp:taxon-name-part taxon-name-part-type="genus" reg="Racemosae">Racemosae</tp:taxon-name-part></tp:taxon-name></italic> are shown on the right, and <italic><tp:taxon-name><tp:taxon-name-part taxon-name-part-type="genus" reg="Impatiens">Impatiens</tp:taxon-name-part> <tp:taxon-name-part taxon-name-part-type="species" reg="ngariensis">ngariensis</tp:taxon-name-part></tp:taxon-name></italic> is highlighted in red.</p></caption><graphic xmlns:xlink="http://www.w3.org/1999/xlink" xlink:href="phytokeys-271-001_article-177400__-g004.jpg" id="oo_1536643.jpg" position="float" orientation="portrait" xlink:type="simple"><uri content-type="original_file" xlink:type="simple">https://binary.pensoft.net/fig/1536643</uri></graphic></fig></tp:treatment-sec><tp:treatment-sec sec-type="Additional specimens examined (paratype)"><title>Additional specimens examined (paratype).</title><p>China. • Xizang: Ngari Prefecture, Zanda County, Diyag Township, Sibgyi Village, understorey streamside wetlands, 3086 m alt., <named-content xmlns:xlink="http://www.w3.org/1999/xlink" content-type="dwc:verbatimCoordinates" xlink:type="simple">31°48'36"N, 78°44'48"E</named-content>, 15 Aug 2023, <italic>S. Peng, T.H. Yuan, M. Liao &amp; C.Q. Shen AL-0459</italic> (HIB); 15 Jul 2024, <italic>J. Tian, T. Hu, J.Z. Su &amp; R.P. Li AL-2383</italic> (HIB).</p></tp:treatment-sec><ref-list><ref id="B14"><mixed-citation xmlns:xlink="http://www.w3.org/1999/xlink" xlink:type="simple">IUCN (2025) The IUCN Red List of Threatened Species. Version 2025-2. International Union for Conservation of Nature and Natural Resources. <ext-link xlink:href="https://www.iucnredlist.org" ext-link-type="uri" xlink:type="simple">https://www.iucnredlist.org</ext-link></mixed-citation></ref></ref-list></tp:taxon-treatment>
