# Supplementary material for: Impatiens ngariensis (Balsaminaceae), a new species from Xizang, China
Source: PhytoKeys. 2026 Feb 10;271:1–13. doi: 10.3897/phytokeys.271.177400 (PMC12914257; doi:10.3897/phytokeys.271.177400)
Supplement: Supplementary material 1 — GenBank accession numbers for species in the phylogenetic analysis [file phytokeys-271-001_article-177400__-s001.xlsx]

## Sheet: Sheet1
GenBank accession numbers for species in the phylogenetic analysis
Species	nrITS	atpB-rbcL
Impatiens amphorata	AY348740	HE647186
Impatiens angulata	KP776060	KP776010
Impatiens apalophylla	KP776061	KP776011
Impatiens aquatilis	AY348745	DQ147811
Impatiens arguta	AY348746	DQ147812
Impatiens aureliana	AY348747	DQ147814
Impatiens auricoma	AY348748	DQ147815
Impatiens austroyunnanensis	MH377229	MH377123
Impatiens bahanensis	OP221270	HE647187
Impatiens balansae	KP776062	KP776012
Impatiens balfourii		DQ147817
Impatiens balsamina	AY348749	DQ147816
Impatiens barbata	AY348750	DQ147818
Impatiens begoniifolia	AY348752	DQ147819
Impatiens bequaerti	AY348753	DQ147820
Impatiens bicornuta	AY348754	DQ147821
Impatiens blinii	KP776063	KP776013
Impatiens bomiensis	MT591749	MT586032
Impatiens brachycentra	AY348756	HE647188
Impatiens burtonii	AY348757
Impatiens campanulata	AY348758	DQ147822
Impatiens capensis	AY348759	DQ147823
Impatiens casseabriae	MF802810	MF802809
Impatiens chekiangensis	KP776064	KP776014
Impatiens chimiliensis	AY348760	DQ147824
Impatiens chinensis	AY348761	DQ147825
Impatiens chishuiensis	KP776065	KP776015
Impatiens chlorosepala	KP776067	KP776017
Impatiens chungtienensis	AY348762
Impatiens claviger	KP776068	KP776018
Impatiens columbaria	AY348764	DQ147828
Impatiens conchibracteata	AY348765	DQ147829
Impatiens corchorifolia	AY348767	DQ147831
Impatiens cyanantha	AY348770	DQ147833
Impatiens cyathiflora	AY348771	DQ147834
Impatiens cymbifera	KP776069	KP776019
Impatiens damingensis	MK392588
Impatiens davidii	KP776070	KP776020
Impatiens delavayi	AY348773	DQ147836
Impatiens desmantha	AY348774	DQ147837
Impatiens drepanophora	MH377208	MH377141
Impatiens duclouxii	KP776071	KP776021
Impatiens edgeworthii	LC527449
Impatiens eubotrya	AY348777
Impatiens faberi	AY348778	DQ147841
Impatiens falcifer	KP776072	KP776022
Impatiens fenghwaiana	AY348779	DQ147842
Impatiens fischeri	AY348781	DQ147843
Impatiens fissicornis	AY348782	DQ147844
Impatiens flanaganae	AY348783	DQ147846
Impatiens forrestii	AY348784	DQ147847
Impatiens fragicolor	KP776073	KP776023
Impatiens glandulifera	MK161040	DQ147848
Impatiens gongshanensis	KP776074	KP776024
Impatiens harae	KP776075	KP776025
Impatiens holocentra	MH377210	MH377139
Impatiens hongkongensis	KP776076	KP776027
Impatiens hunanensis	KP776077	KP776028
Impatiens imbecilla	AY348796	DQ147851
Impatiens kerriae	AY348799	DQ147853
Impatiens lateristachys	KP776078	KP776030
Impatiens laxiflora	KP776079	KP776031
Impatiens lecomtei	AY348802	DQ147855
Impatiens leptocarpa	PP748537	PP738616
Impatiens leptocaulon	KP776080	KP776032
Impatiens lhunzeensis	PP728105	PP738615
Impatiens lobulifera	KP776081	KP776033
Impatiens longiaristata	MW854633	MW858071
Impatiens longiloba	KC905494	KC905571
Impatiens longshanensis	OP221268
Impatiens macrovexilla	KP776082	KP776034
Impatiens margaritifera	KP776084	KP776036
Impatiens mengtszeana	AY348806	DQ147858
Impatiens meruensis	AY348807	DQ147859
Impatiens microstachys	KP776085
Impatiens monticola	AY348810	DQ147860
Impatiens morsei	KP776086	KP776037
Impatiens napoensis	AY348811	DQ147861
Impatiens neglecta	KP776087	KP776038
Impatiens ngariensis	PV434830	PV446630
Impatiens niamniamensis	AY348812	DQ147862
Impatiens noli-tangere	KP776088	KP776039
Impatiens nubigena	KP776089	KP776040
Impatiens nyimana	KP776090	KP776041
Impatiens obesa	KP776091	KP776042
Impatiens omeiana	KP776092	DQ147864
Impatiens oxyanthera	AY348814	DQ147865
Impatiens pandurata	KU042074	KU042072
Impatiens parviflora	AY348816	DQ147866
Impatiens pingxiangensis	KP776093	KP776043
Impatiens piufanensis	KP776094
Impatiens platychlaena	AY348818	DQ147867
Impatiens platypetala	AY348819	DQ147868
Impatiens platysepala	KP776095	KP776044
Impatiens poculifer	AY348820	DQ147870
Impatiens porrecta	MT160748	MT164535
Impatiens principis	KP776096	KP776026
Impatiens pseudolongipes	AY348822	DQ147871
Impatiens pterosepala	KP776097	KP776046
Impatiens purpurea	AY348823	DQ147872
Impatiens quintadecimacopii	MT160749	MT164536
Impatiens racemosa	KP776098	DQ147873
Impatiens radiata	KC905523	KC905573
Impatiens rapiformis	MW691149	MW720696
Impatiens rectangula	AY348825	DQ147874
Impatiens rothii	AY348827
Impatiens rubrostriata	AY348828	DQ147876
Impatiens scabrida	KP776099	DQ147877
Impatiens scullyi	KP776100	KP776048
Impatiens scutisepala	AY348830	DQ147878
Impatiens shenglaniae	MN685779	MN685777
Impatiens siculifer	KP776101	KP776049
Impatiens sodenii	AY348832	DQ147879
Impatiens soulieana	AY348833	DQ147880
Impatiens spathulata	KP776102	KP776050
Impatiens stenantha		MF567432
Impatiens stenosepala	AY348835	DQ147881
Impatiens stuhlmannii	AY348836
Impatiens subabortiva	AY348837
Impatiens sulcata	KP776103	KP776051
Impatiens sunkoshiensis	KP776104	KP776052
Impatiens taronensis	AY348838	DQ147882
Impatiens tayemonii	AY348839
Impatiens teitensis	AY348840	DQ147883
Impatiens textorii	AY348841
Impatiens tienmushanica	KP776105	KP776053
Impatiens tinctoria	AY348842	DQ147884
Impatiens tortisepala	KP776106	KP776054
Impatiens trichosepala	AY348843	DQ147885
Impatiens tuberculata	KP776107	KP776055
Impatiens tuberosa	AY348844	DQ147886
Impatiens tubulosa	KP776108	KP776056
Impatiens uliginosa	AY348845	DQ147887
Impatiens urticifolia	KP776109
Impatiens vilersi	AY348848
Impatiens walleriana	AY348849	DQ147892
Impatiens wallichii	OP422811
Impatiens wenshanensis	KP776110	KP776057
Impatiens wilsonii	KP776111	KP776058
Impatiens wuyiensis	MN974560	MN974543
Impatiens xanthina	AY348850	DQ147893
Impatiens yangshanensi	OP221269
Impatiens yaoshanensis	KP776112	KP776059
Impatiens yui	OP177675
Hydrocera triflora	AY348853	DQ147895
Marcgravia umbellata	AY452669	DQ147897
Norantea guianensis	AY348855	DQ147898
Impatiens thomsonii (Submit to CNCB)	CRA032704	CRA032704
